# Supplementary material for: Validation of a Set of Clinical Criteria for the Diagnosis of Secondary Progressive Multiple Sclerosis
Source: Brain Sci. 2024 Nov 14;14(11):1141. doi: 10.3390/brainsci14111141 (PMC11591908; doi:10.3390/brainsci14111141)
Supplement: Supplementary file 1 [file brainsci-14-01141-s001.zip]

Archive with 1 entries (1 files):
- brainsci-3288225-supplementary.pdf
